# Supplementary material for: Metagenomics to Identify Viral Communities Associated with Porcine Respiratory Disease Complex in Tibetan Pigs in the Tibetan Plateau, China
Source: Pathogens. 2024 May 13;13(5):404. doi: 10.3390/pathogens13050404 (PMC11124006; doi:10.3390/pathogens13050404)
Supplement: Supplementary file 1 [file pathogens-13-00404-s001.zip]

Archive with 1 entries (1 files):
- pathogens-2963852-supplementary.pdf
